# Supplementary material for: ﻿Tetramoriumsinensis sp. nov., a parabiotic ant from China, with a key to the Tetramoriuminglebyi group (Hymenoptera, Formicidae)
Source: Zookeys. 2025 Apr 25;1236:103–17. doi: 10.3897/zookeys.1236.137346 (PMC12048819; doi:10.3897/zookeys.1236.137346)
Supplement: XML Treatment for Tetramorium sinensis [file zookeys.1236.137346-treatment1.xml]

<!DOCTYPE tp:taxon-treatment
  PUBLIC "-//TaxonX//DTD Taxonomic Treatment Publishing DTD v0 20100105//EN" "tax-treatment-NSO.dtd">
<tp:taxon-treatment xmlns:tp="http://www.plazi.org/taxpub"><tp:treatment-meta><kwd-group><label>Taxon classification</label><kwd>
                <named-content content-type="kingdom">Animalia</named-content>
              </kwd><kwd>
                <named-content content-type="order">Hymenoptera</named-content>
              </kwd><kwd>
                <named-content content-type="family">Formicidae</named-content>
              </kwd></kwd-group><mixed-citation publication-type="journal"><person-group><name><surname>Zhang</surname><given-names>Benan</given-names></name><name><surname>Du</surname><given-names>Congcong</given-names></name><name><surname>Chen</surname><given-names>Zhilin</given-names></name></person-group><article-title>﻿<tp:taxon-name><tp:taxon-name-part taxon-name-part-type="genus" reg="Tetramorium">Tetramorium</tp:taxon-name-part><tp:taxon-name-part taxon-name-part-type="species" reg="sinensis">sinensis</tp:taxon-name-part></tp:taxon-name> sp. nov., a parabiotic ant from China, with a key to the <tp:taxon-name><tp:taxon-name-part taxon-name-part-type="genus" reg="Tetramorium">Tetramorium</tp:taxon-name-part><tp:taxon-name-part taxon-name-part-type="species" reg="inglebyi">inglebyi</tp:taxon-name-part></tp:taxon-name> group (<tp:taxon-name><tp:taxon-name-part taxon-name-part-type="order">Hymenoptera</tp:taxon-name-part></tp:taxon-name>, <tp:taxon-name><tp:taxon-name-part taxon-name-part-type="family">Formicidae</tp:taxon-name-part></tp:taxon-name>)</article-title><source>Zookeys</source><day>25</day><month>04</month><year>2025</year><volume>1236</volume><fpage>103</fpage><lpage>117</lpage><pub-id pub-id-type="doi">10.3897/zookeys.1236.137346</pub-id></mixed-citation></tp:treatment-meta><tp:nomenclature><label>﻿</label><tp:taxon-name>
              <object-id xmlns:xlink="http://www.w3.org/1999/xlink" content-type="arpha" xlink:type="simple">562F9757-60E0-5B2D-B9B5-9669F67A9659</object-id>
              <tp:taxon-name-part taxon-name-part-type="genus" reg="Tetramorium">Tetramorium</tp:taxon-name-part>
              <tp:taxon-name-part taxon-name-part-type="species" reg="sinensis">sinensis</tp:taxon-name-part>
              <object-id xmlns:xlink="http://www.w3.org/1999/xlink" content-type="zoobank" xlink:type="simple">https://zoobank.org/420B95D7-C3EB-4FEF-A535-C343A263B327</object-id>
            </tp:taxon-name><tp:taxon-status xmlns:xlink="http://www.w3.org/1999/xlink" xlink:type="simple">sp. nov.</tp:taxon-status><xref ref-type="fig" rid="F1">Figs 1</xref><xref ref-type="fig" rid="F2">, 2</xref></tp:nomenclature><tp:treatment-sec sec-type="material" id="SECID0E6EAE"><title>Material examined.</title><p><bold><italic>Holotype</italic> worker</bold>: China • Guangdong Province, Zhongshan City, Fenghuang Mountain Park; <named-content xmlns:xlink="http://www.w3.org/1999/xlink" content-type="dwc:verbatimCoordinates" xlink:type="simple"><named-content content-type="geo-json" specific-use="{&#34;type&#34;:&#34;Point&#34;,&#34;coordinates&#34;:[113.308889,22.488333]}" id="NCID0ENFAE" xlink:type="simple">22°29'18"N, 113°18'32"E</named-content></named-content>; elev. 35 m; in <italic><tp:taxon-name><tp:taxon-name-part taxon-name-part-type="genus" reg="Diacamma">D.</tp:taxon-name-part><tp:taxon-name-part taxon-name-part-type="species" reg="rugosum">rugosum</tp:taxon-name-part></tp:taxon-name></italic> nest; 08–November–2021, Huasheng Huang leg.; No. GXNU2102704; (<named-content xmlns:xlink="http://www.w3.org/1999/xlink" content-type="dwc:institutional_code" xlink:title="Insect Collection, Guangxi Normal University, Guilin, Guangxi, China" xlink:href="http://grbio.org/institution/guangxi-normal-university" xlink:type="simple">GXNU</named-content>: GXNU2102704). <bold><italic>Paratype</italic> worker</bold>: China • 25 paratype workers from the same colony as the holotype (23 workers, <named-content xmlns:xlink="http://www.w3.org/1999/xlink" content-type="dwc:institutional_code" xlink:title="Insect Collection, Guangxi Normal University, Guilin, Guangxi, China" xlink:href="http://grbio.org/institution/guangxi-normal-university" xlink:type="simple">GXNU</named-content>; 1 worker, <abbrev xmlns:xlink="http://www.w3.org/1999/xlink" content-type="institution" xlink:title="Insect Collection, Southwest Forestry University, Kunming, Yunnan Province, China" id="ABBRID0ELGAE" xlink:type="simple">SWFU</abbrev>; 1 worker, <named-content xmlns:xlink="http://www.w3.org/1999/xlink" content-type="dwc:institutional_code" xlink:title="Institute of Zoology, Chinese Academy of Sciences, Beijing, China" xlink:href="http://grbio.org/institution/institute-zoology-chinese-academy-sciences" xlink:type="simple">IZCAS</named-content>).</p></tp:treatment-sec><tp:treatment-sec sec-type="diagnosis" id="SECID0EVGAE"><title>Diagnosis.</title><p>Head in full-face view subrectangular, slightly longer than broad, long longitudinally striate from the anterior clypeal to the middle of head, lateral and posterior part of head slightly reticulate; eyes small, with 3–4 ommatidia in the greatest diameter. Mesosoma in dorsal view longitudinally sculptured, pronotum front slightly reticulate; in lateral view, distinctly dense transverse sculptured, propodeal spines short triangular and the tip straight. propodeal lobe angular. Petiole in dorsal view circular, as long as broad.</p></tp:treatment-sec><tp:treatment-sec sec-type="description" id="SECID0E1GAE"><title>Measurements and indices.</title><p>Holotype worker (<italic>N = 25</italic>): <bold><italic>Measurements</italic></bold>: <abbrev xmlns:xlink="http://www.w3.org/1999/xlink" xlink:title="Head length" id="ABBRID0EFHAE" xlink:type="simple">HL</abbrev>: 0.59–0.64; <abbrev xmlns:xlink="http://www.w3.org/1999/xlink" xlink:title="Head width" id="ABBRID0EJHAE" xlink:type="simple">HW</abbrev>: 0.54–0.57; <abbrev xmlns:xlink="http://www.w3.org/1999/xlink" xlink:title="Scape length" id="ABBRID0ENHAE" xlink:type="simple">SL</abbrev>: 0.36–0.38; <abbrev xmlns:xlink="http://www.w3.org/1999/xlink" xlink:title="Pronotal height" id="ABBRID0ERHAE" xlink:type="simple">PH</abbrev>: 0.30–0.32; <abbrev xmlns:xlink="http://www.w3.org/1999/xlink" xlink:title="Pronotal width" id="ABBRID0EVHAE" xlink:type="simple">PW</abbrev>: 0.38–0.42; <abbrev xmlns:xlink="http://www.w3.org/1999/xlink" xlink:title="Mesosoma length" id="ABBRID0EZHAE" xlink:type="simple">ML</abbrev>: 0.68–0.72; <abbrev xmlns:xlink="http://www.w3.org/1999/xlink" xlink:title="Eye diameter" id="ABBRID0E4HAE" xlink:type="simple">ED</abbrev>: 0.05–0.07; <abbrev xmlns:xlink="http://www.w3.org/1999/xlink" xlink:title="Petiolar node length" id="ABBRID0EBIAE" xlink:type="simple">PTL</abbrev>: 0.20–0.21; <abbrev xmlns:xlink="http://www.w3.org/1999/xlink" xlink:title="Petiolar node height" id="ABBRID0EFIAE" xlink:type="simple">PTH</abbrev>: 0.20–0.21; <abbrev xmlns:xlink="http://www.w3.org/1999/xlink" xlink:title="Petiolar node width" id="ABBRID0EJIAE" xlink:type="simple">PTW</abbrev>: 0.19–0.20; <abbrev xmlns:xlink="http://www.w3.org/1999/xlink" xlink:title="Postpetiole height" id="ABBRID0ENIAE" xlink:type="simple">PPH</abbrev>: 0.20–0.21; <abbrev xmlns:xlink="http://www.w3.org/1999/xlink" xlink:title="Postpetiole length" id="ABBRID0ERIAE" xlink:type="simple">PPL</abbrev>: 0.17–0.19; <abbrev xmlns:xlink="http://www.w3.org/1999/xlink" xlink:title="Postpetiole width" id="ABBRID0EVIAE" xlink:type="simple">PPW</abbrev>: 0.23–0.25. <bold><italic>Indices</italic></bold>: <abbrev xmlns:xlink="http://www.w3.org/1999/xlink" xlink:title="Cephalic index" id="ABBRID0E3IAE" xlink:type="simple">CI</abbrev>: 89.06–91.53; <abbrev xmlns:xlink="http://www.w3.org/1999/xlink" xlink:title="Scape index" id="ABBRID0EAJAE" xlink:type="simple">SI</abbrev>: 66.67; <abbrev xmlns:xlink="http://www.w3.org/1999/xlink" xlink:title="Ocular index" id="ABBRID0EEJAE" xlink:type="simple">OI</abbrev>: 9.26–12.28; <abbrev xmlns:xlink="http://www.w3.org/1999/xlink" xlink:title="Dorsal mesosoma index" id="ABBRID0EIJAE" xlink:type="simple">DMI</abbrev>: 55.88–58.33; <abbrev xmlns:xlink="http://www.w3.org/1999/xlink" xlink:title="Lateral mesosoma index" id="ABBRID0EMJAE" xlink:type="simple">LMI</abbrev>: 44.12–44.44; <abbrev xmlns:xlink="http://www.w3.org/1999/xlink" xlink:title="Petiolar node index" id="ABBRID0EQJAE" xlink:type="simple">PeNI</abbrev>: 47.62–50.00; <abbrev xmlns:xlink="http://www.w3.org/1999/xlink" xlink:title="Lateral petiole index" id="ABBRID0EUJAE" xlink:type="simple">LPeI</abbrev>: 100.00; DpeI: 95.00–95.24; <abbrev xmlns:xlink="http://www.w3.org/1999/xlink" xlink:title="Postpetiolar node index" id="ABBRID0EYJAE" xlink:type="simple">PpNI</abbrev>: 59.52–60.53; <abbrev xmlns:xlink="http://www.w3.org/1999/xlink" xlink:title="Lateral postpetiole index" id="ABBRID0E3JAE" xlink:type="simple">LPpI</abbrev>: 85.00–90.48; <abbrev xmlns:xlink="http://www.w3.org/1999/xlink" xlink:title="Dorsal postpetiole index" id="ABBRID0EAKAE" xlink:type="simple">DPpI</abbrev>: 131.58–135.29; <abbrev xmlns:xlink="http://www.w3.org/1999/xlink" xlink:title="Postpetiole index" id="ABBRID0EEKAE" xlink:type="simple">PPI</abbrev>: 121.05–125.00.</p></tp:treatment-sec><tp:treatment-sec sec-type="description" id="SECID0EIKAE"><title>Description.</title><p><bold><italic>Head</italic>.</bold> Antennae with 12 segments; antennal scape slightly curved; scape reaching two-thirds of the length of the head. Head in full-face view subrectangular, slightly longer than broad, lateral margins convex, posterior margin slightly concave in middle, with posterolateral corner rounded, frontal carina short, only reaching to the middle of head. Anterior clypeus nearly straight, antennal scrobe obvious (Fig. <xref ref-type="fig" rid="F1">1A</xref>); in lateral view, the diameter of the eye less than half of the maximum diameter of the enlarged part of the antennal terminal segment (Fig. <xref ref-type="fig" rid="F1">1D</xref>).</p><fig id="F1" position="float" orientation="portrait"><object-id xmlns:xlink="http://www.w3.org/1999/xlink" content-type="doi" xlink:type="simple">10.3897/zookeys.1236.137346.figure1</object-id><object-id xmlns:xlink="http://www.w3.org/1999/xlink" content-type="arpha" xlink:type="simple">F8E44C5E-C146-588D-A3B7-6D14F1E35E5B</object-id><label>Figure 1.</label><caption><p><italic><tp:taxon-name><tp:taxon-name-part taxon-name-part-type="genus" reg="Tetramorium">Tetramorium</tp:taxon-name-part><tp:taxon-name-part taxon-name-part-type="species" reg="sinensis">sinensis</tp:taxon-name-part></tp:taxon-name></italic> sp. nov., worker. Head in full-face view (<bold>A</bold>), label of holotype (<bold>B</bold>), body in dorsal view (<bold>C</bold>), body in lateral view (<bold>D</bold>).</p></caption><graphic xmlns:xlink="http://www.w3.org/1999/xlink" xlink:href="zookeys-1236-103_article-137346__-g001.jpg" position="float" orientation="portrait" xlink:type="simple" id="oo_1316292.jpg"><uri content-type="original_file" xlink:type="simple">https://binary.pensoft.net/fig/1316292</uri></graphic></fig><p><bold><italic>Mesosoma</italic>.</bold> In dorsal view, lateral margins slightly convex, anterior margin convex (Fig. <xref ref-type="fig" rid="F1">1C</xref>); in lateral view, dorsal outline strongly convex, with transverse curve; promesonotal suture and metanotal groove inconspicuous; mesopleuron demarcated from pronotum by a distinct suture, but not demarcated from mesonotum and metapleuron; propodeal spines short triangular (Fig. <xref ref-type="fig" rid="F1">1D</xref>).</p><p><bold><italic>Metasoma</italic>.</bold> In dorsal view, petiole circular, as long as broad; lateral margins slightly convex; anterior margin convex and posterior margin slightly concave (Fig. <xref ref-type="fig" rid="F1">1C</xref>); in lateral view, petiolar node slightly convex dorsal outline, slightly higher than long, with bilateral edge sloped slightly (Fig. <xref ref-type="fig" rid="F1">1D</xref>). Postpetiole in dorsal view clearly larger than petiole, oval, lateral margins apparently convex, as long as broad (Fig. <xref ref-type="fig" rid="F1">1C</xref>); in lateral view, slightly convex dorsal outline (Fig. <xref ref-type="fig" rid="F1">1D</xref>). In dorsal view, anterior margin of gaster obviously concave (Fig. <xref ref-type="fig" rid="F1">1C</xref>).</p><fig id="F2" position="float" orientation="portrait"><object-id xmlns:xlink="http://www.w3.org/1999/xlink" content-type="doi" xlink:type="simple">10.3897/zookeys.1236.137346.figure2</object-id><object-id xmlns:xlink="http://www.w3.org/1999/xlink" content-type="arpha" xlink:type="simple">3A2633AE-1241-570C-BECD-82192A884CFC</object-id><label>Figure 2.</label><caption><p><italic><tp:taxon-name><tp:taxon-name-part taxon-name-part-type="genus" reg="Tetramorium">Tetramorium</tp:taxon-name-part><tp:taxon-name-part taxon-name-part-type="species" reg="sinensis">sinensis</tp:taxon-name-part></tp:taxon-name></italic> sp. nov., queen. Head in full-face view (<bold>A</bold>), label of holotype (<bold>B</bold>), body in dorsal view (<bold>C</bold>), body in lateral view (<bold>D</bold>).</p></caption><graphic xmlns:xlink="http://www.w3.org/1999/xlink" xlink:href="zookeys-1236-103_article-137346__-g002.jpg" position="float" orientation="portrait" xlink:type="simple" id="oo_1316293.jpg"><uri content-type="original_file" xlink:type="simple">https://binary.pensoft.net/fig/1316293</uri></graphic></fig><p><bold><italic>Sculpture</italic>.</bold> Mandibles and clypeus longitudinally striate; antennal scape finely puncta; frontal area longitudinal striate, lateral and posterior part of head slightly reticulate (Fig. <xref ref-type="fig" rid="F1">1A</xref>). The pronotum reticulate, the mesonotum and metanotum longitudinally striate (Fig. <xref ref-type="fig" rid="F1">1C</xref>); the lateral sides of the mesosoma with transverse curve and sparsely puncta (Fig. <xref ref-type="fig" rid="F1">1D</xref>). Dorsum of petiole sparsely rugose (Fig. <xref ref-type="fig" rid="F1">1C</xref>). Coxa, peduncle, subpetiolar process with dense puncta (Fig. <xref ref-type="fig" rid="F1">1D</xref>). Gaster smooth and shining (Fig. <xref ref-type="fig" rid="F1">1C</xref>).</p><p><bold><italic>Pilosity</italic>.</bold> Body entirely covered with abundant decumbent, sub-erect, and erect hairs (Fig. <xref ref-type="fig" rid="F1">1A, C, D</xref>).</p><p><bold><italic>Coloration</italic>.</bold> Body brown. Antennae and legs slightly yellowish-brown (Fig. <xref ref-type="fig" rid="F1">1</xref>).</p></tp:treatment-sec><tp:treatment-sec sec-type="etymology" id="SECID0E1PAE"><title>Etymology.</title><p>The new species name is derived from the Latin word “Sina” (sinensis), a reference to the type locality.</p></tp:treatment-sec><tp:treatment-sec sec-type="distribution" id="SECID0EJQAE"><title>Distribution.</title><p>China (Guangdong).</p></tp:treatment-sec><tp:treatment-sec sec-type="biology" id="SECID0EOQAE"><title>Biology.</title><p>The new species was collected multiple times from the nests of the queenless ant <italic><tp:taxon-name><tp:taxon-name-part taxon-name-part-type="genus" reg="Diacamma">Diacamma</tp:taxon-name-part><tp:taxon-name-part taxon-name-part-type="species" reg="rugosum">rugosum</tp:taxon-name-part></tp:taxon-name></italic> (Le Guillou, 1842) in the soil of a plantation forest in Fenghuang Mountain Park, Shaxi Town, Zhongshan City, Guangdong Province, China. Consequently, in order to test the relationship between them, a detailed excavation of one of the nests was carried out by Huasheng Huang (Fig. <xref ref-type="fig" rid="F3">3A</xref>). Employing a hoe and pick to ascertain the direction of the ant without causing damage to the ant path whenever possible (Fig. <xref ref-type="fig" rid="F3">3C</xref>), small tools like tweezers and spoons were then used to trace the ant path (Fig. <xref ref-type="fig" rid="F3">3B</xref>). After an intensive 6-hour excavation, Huasheng Huang discovered both <italic><tp:taxon-name><tp:taxon-name-part taxon-name-part-type="genus" reg="Diacamma">D.</tp:taxon-name-part><tp:taxon-name-part taxon-name-part-type="species" reg="rugosum">rugosum</tp:taxon-name-part></tp:taxon-name></italic> and <italic><tp:taxon-name><tp:taxon-name-part taxon-name-part-type="genus" reg="Tetramorium">T.</tp:taxon-name-part><tp:taxon-name-part taxon-name-part-type="species" reg="sinensis">sinensis</tp:taxon-name-part></tp:taxon-name></italic> sp. nov. in the same nest area at a depth of 1.4 m (Fig. <xref ref-type="fig" rid="F4">4B, C</xref>). Once the shallow loose soil layer was removed, the main nest of <italic><tp:taxon-name><tp:taxon-name-part taxon-name-part-type="genus" reg="Tetramorium">T.</tp:taxon-name-part><tp:taxon-name-part taxon-name-part-type="species" reg="sinensis">sinensis</tp:taxon-name-part></tp:taxon-name></italic> sp. nov. became visible (Fig. <xref ref-type="fig" rid="F4">4A</xref>).</p><fig id="F3" position="float" orientation="portrait"><object-id xmlns:xlink="http://www.w3.org/1999/xlink" content-type="doi" xlink:type="simple">10.3897/zookeys.1236.137346.figure3</object-id><object-id xmlns:xlink="http://www.w3.org/1999/xlink" content-type="arpha" xlink:type="simple">BCE57D11-88F3-511D-9141-E30EE907428B</object-id><label>Figure 3.</label><caption><p>Habitat (<bold>A</bold>), collection tools (<bold>B</bold>), and ant channels (<bold>C</bold>).</p></caption><graphic xmlns:xlink="http://www.w3.org/1999/xlink" xlink:href="zookeys-1236-103_article-137346__-g003.jpg" position="float" orientation="portrait" xlink:type="simple" id="oo_1316294.jpg"><uri content-type="original_file" xlink:type="simple">https://binary.pensoft.net/fig/1316294</uri></graphic></fig><fig id="F4" position="float" orientation="portrait"><object-id xmlns:xlink="http://www.w3.org/1999/xlink" content-type="doi" xlink:type="simple">10.3897/zookeys.1236.137346.figure4</object-id><object-id xmlns:xlink="http://www.w3.org/1999/xlink" content-type="arpha" xlink:type="simple">E076C629-46FC-59C9-B88B-9DF79E86923B</object-id><label>Figure 4.</label><caption><p>The nest of parabiotic ants (<bold>A</bold>), nest depth (<bold>B</bold>), <italic><tp:taxon-name><tp:taxon-name-part taxon-name-part-type="genus" reg="Tetramorium">Tetramorium</tp:taxon-name-part><tp:taxon-name-part taxon-name-part-type="species" reg="sinensis">sinensis</tp:taxon-name-part></tp:taxon-name></italic> sp. nov. and <italic><tp:taxon-name><tp:taxon-name-part taxon-name-part-type="genus" reg="Diacamma">Diacamma</tp:taxon-name-part><tp:taxon-name-part taxon-name-part-type="species" reg="rugosum">rugosum</tp:taxon-name-part></tp:taxon-name></italic> (<bold>C</bold>).</p></caption><graphic xmlns:xlink="http://www.w3.org/1999/xlink" xlink:href="zookeys-1236-103_article-137346__-g004.jpg" position="float" orientation="portrait" xlink:type="simple" id="oo_1316295.jpg"><uri content-type="original_file" xlink:type="simple">https://binary.pensoft.net/fig/1316295</uri></graphic></fig><p>Based on observed facts, the two species share an ant canal and inhabit the same nest area; however, <italic><tp:taxon-name><tp:taxon-name-part taxon-name-part-type="genus" reg="Tetramorium">T.</tp:taxon-name-part><tp:taxon-name-part taxon-name-part-type="species" reg="sinensis">sinensis</tp:taxon-name-part></tp:taxon-name></italic> sp. nov. builds its own nest and broods its eggs, leading to the hypothesis that <italic><tp:taxon-name><tp:taxon-name-part taxon-name-part-type="genus" reg="Tetramorium">T.</tp:taxon-name-part><tp:taxon-name-part taxon-name-part-type="species" reg="sinensis">sinensis</tp:taxon-name-part></tp:taxon-name></italic> sp. nov. may exhibit parabiosis in the nest of <italic><tp:taxon-name><tp:taxon-name-part taxon-name-part-type="genus" reg="Diacamma">D.</tp:taxon-name-part><tp:taxon-name-part taxon-name-part-type="species" reg="rugosum">rugosum</tp:taxon-name-part></tp:taxon-name></italic>. This assumption is primarily supported by the significant body type and population of <italic><tp:taxon-name><tp:taxon-name-part taxon-name-part-type="genus" reg="Diacamma">D.</tp:taxon-name-part><tp:taxon-name-part taxon-name-part-type="species" reg="rugosum">rugosum</tp:taxon-name-part></tp:taxon-name></italic>, which suggests that <italic><tp:taxon-name><tp:taxon-name-part taxon-name-part-type="genus" reg="Tetramorium">T.</tp:taxon-name-part><tp:taxon-name-part taxon-name-part-type="species" reg="sinensis">sinensis</tp:taxon-name-part></tp:taxon-name></italic> sp. nov. is unlikely to provide sufficient food for <italic><tp:taxon-name><tp:taxon-name-part taxon-name-part-type="genus" reg="Diacamma">D.</tp:taxon-name-part><tp:taxon-name-part taxon-name-part-type="species" reg="rugosum">rugosum</tp:taxon-name-part></tp:taxon-name></italic>. Therefore, we preliminarily believe that <italic><tp:taxon-name><tp:taxon-name-part taxon-name-part-type="genus" reg="Tetramorium">T.</tp:taxon-name-part><tp:taxon-name-part taxon-name-part-type="species" reg="sinensis">sinensis</tp:taxon-name-part></tp:taxon-name></italic> sp. nov. may feed on the food scraps left by <italic><tp:taxon-name><tp:taxon-name-part taxon-name-part-type="genus" reg="Diacamma">D.</tp:taxon-name-part><tp:taxon-name-part taxon-name-part-type="species" reg="rugosum">rugosum</tp:taxon-name-part></tp:taxon-name></italic> and share the foraging trails. However, the method or pathway by which <italic><tp:taxon-name><tp:taxon-name-part taxon-name-part-type="genus" reg="Tetramorium">T.</tp:taxon-name-part><tp:taxon-name-part taxon-name-part-type="species" reg="sinensis">sinensis</tp:taxon-name-part></tp:taxon-name></italic> sp. nov. enters the nest of <italic><tp:taxon-name><tp:taxon-name-part taxon-name-part-type="genus" reg="Diacamma">D.</tp:taxon-name-part><tp:taxon-name-part taxon-name-part-type="species" reg="rugosum">rugosum</tp:taxon-name-part></tp:taxon-name></italic> remains unclear, and long-term observation is needed to uncover this mystery.</p></tp:treatment-sec><tp:treatment-sec sec-type="Recognition" id="SECID0EAYAE"><title>Recognition.</title><p><italic><tp:taxon-name><tp:taxon-name-part taxon-name-part-type="genus" reg="Tetramorium">Tetramorium</tp:taxon-name-part><tp:taxon-name-part taxon-name-part-type="species" reg="sinensis">sinensis</tp:taxon-name-part></tp:taxon-name></italic> sp. nov. bears a resemblance to <italic><tp:taxon-name><tp:taxon-name-part taxon-name-part-type="genus" reg="Tetramorium">T.</tp:taxon-name-part><tp:taxon-name-part taxon-name-part-type="species" reg="jarawa">jarawa</tp:taxon-name-part></tp:taxon-name></italic> (Agavekar, Hita Garcia &amp; Economo, 2017) due to the presence of similar longitudinal striae in the frontal area and posterior part of the head slightly reticulate in the full-face view of the head. However, it can be distinguished from the latter by the lateral sides of the mesosoma exhibiting transverse striae (while entirely reticulate punctate in <italic><tp:taxon-name><tp:taxon-name-part taxon-name-part-type="genus" reg="Tetramorium">T.</tp:taxon-name-part><tp:taxon-name-part taxon-name-part-type="species" reg="jarawa">jarawa</tp:taxon-name-part></tp:taxon-name></italic>), the propodeal spines short triangular, as long as broad basally and the tip straight (while the propodeal spines are long, significantly longer than broad basally and the tip upturned in <italic><tp:taxon-name><tp:taxon-name-part taxon-name-part-type="genus" reg="Tetramorium">T.</tp:taxon-name-part><tp:taxon-name-part taxon-name-part-type="species" reg="jarawa">jarawa</tp:taxon-name-part></tp:taxon-name></italic>). In dorsal view, the petiole of <italic><tp:taxon-name><tp:taxon-name-part taxon-name-part-type="genus" reg="Tetramorium">T.</tp:taxon-name-part><tp:taxon-name-part taxon-name-part-type="species" reg="sinensis">sinensis</tp:taxon-name-part></tp:taxon-name></italic> sp. nov. is as long as broad, distinguishing it from <italic><tp:taxon-name><tp:taxon-name-part taxon-name-part-type="genus" reg="Tetramorium">T.</tp:taxon-name-part><tp:taxon-name-part taxon-name-part-type="species" reg="jarawa">jarawa</tp:taxon-name-part></tp:taxon-name></italic> where the petiole is longer than broad.</p></tp:treatment-sec></tp:taxon-treatment>
